# Supplementary material for: Pharmacological inhibition of bromodomain and extra-terminal proteins induces an NRF-2-mediated antiviral state that is subverted by SARS-CoV-2 infection
Source: PLoS Pathog. 2023 Sep 25;19(9):e1011657. doi: 10.1371/journal.ppat.1011657 (PMC10629670; doi:10.1371/journal.ppat.1011657)
Supplement: S1 Data — (XLSX) [file ppat.1011657.s009.xlsx]

## Sheet: Figure 1
A
	Raw Data										Normalized Data
	DMSO										DMSO
	%	0.004	0.008	0.016	0.032	0.064	0.128	0.256	0.512		%	0.004	0.008	0.016	0.032	0.064	0.128	0.256	0.512
Exp. 1		39000000	33300000	35900000	43800000	33100000	40100000	41500000	58000000			1	1	1	1	1	1	1	1
Exp. 2		64300000	62500000	75600000	76100000	61400000	57700000	59900000	57600000			1	1	1	1	1	1	1	1
Exp. 3		69000000	57500000	49300000	61500000	65300000	58500000	49900000	49200000			1	1	1	1	1	1	1	1
	JQ-1										JQ-1
	µM	0.04	0.08	0.16	0.32	0.64	1.28	2.56	5.12		µM	0.04	0.08	0.16	0.32	0.64	1.28	2.56	5.12
Exp. 1		31200000	27000000	31500000	21700000	33700000	4490000	4450000	4810000			0.8	0.810811	0.877437	0.495434	1.01813	0.11197	0.107229	0.082931
Exp. 2		55700000	43400000	36700000	17000000	5230000	3400000	1580000	976000			0.866252	0.6944	0.48545	0.22339	0.0851792	0.0589255	0.0263773	0.0169444
Exp. 3		46900000	51100000	40600000	26200000	14400000	7230000	4290000	2950000			0.67971	0.888696	0.823529	0.426016	0.220521	0.12359	0.0859719	0.0599593
	ABBV-075										ABBV-075
	µM	0.04	0.08	0.16	0.32	0.64	1.28	2.56	5.12		µM	0.04	0.08	0.16	0.32	0.64	1.28	2.56	5.12
Exp. 1		37900000	28400000	22400000	25600000	16300000	10200000	9360000	9460000			0.971795	0.852853	0.623955	0.584475	0.492447	0.254364	0.225542	0.163103
Exp. 2		37500000	22200000	9010000	8540000	4030000	2750000	2510000	1960000			0.583204	0.3552	0.11918	0.112221	0.0656352	0.0476603	0.0419032	0.0340278
Exp. 3		42000000	36700000	23900000	19600000	14500000	10300000	7750000	7180000			0.608696	0.638261	0.484787	0.318699	0.222052	0.176068	0.155311	0.145935
B
	Raw Data										Normalized Data
	DMSO										DMSO
	%	0.004	0.008	0.016	0.032	0.064	0.128	0.256	0.512		%	0.004	0.008	0.016	0.032	0.064	0.128	0.256	0.512
Exp. 1		491000	450000	423000	509000	323000	455000	459000	409000			1	1	1	1	1	1	1	1
Exp. 2		718000	668000	650000	586000	655000	582000	573000	573000			1	1	1	1	1	1	1	1
Exp. 3		832000	791000	750000	691000	768000	859000	741000	636000			1	1	1	1	1	1	1	1
	JQ-1										JQ-1
	µM	0.04	0.08	0.16	0.32	0.64	1.28	2.56	5.12		µM	0.04	0.08	0.16	0.32	0.64	1.28	2.56	5.12
Exp. 1		341000	455000	350000	418000	53200	43200	40100	24800			0.694501	1.01111	0.827423	0.821218	0.164706	0.0949451	0.0873638	0.0606357
Exp. 2		482000	414000	295000	214000	22100	17100	4680	3740			0.671309	0.61976	0.453846	0.365188	0.0337405	0.0293814	0.00816754	0.00652705
Exp. 3		732000	705000	650000	564000	77000	60400	44100	37800			0.879808	0.891277	0.866667	0.816208	0.10026	0.0703143	0.0595142	0.059434
	ABBV-075										ABBV-075
	µM	0.04	0.08	0.16	0.32	0.64	1.28	2.56	5.12		µM	0.04	0.08	0.16	0.32	0.64	1.28	2.56	5.12
Exp. 1		391000	323000	377000	214000	66700	56800	57200	58100			0.796334	0.717778	0.891253	0.420432	0.206502	0.124835	0.124619	0.142054
Exp. 2		423000	291000	214000	51400	41000	17100	34700	31500			0.589136	0.435629	0.329231	0.0877133	0.0625954	0.0293814	0.0605585	0.0549738
Exp. 3		423000	464000	345000	345000	364000	195000	164000	127000			0.508413	0.586599	0.46	0.499276	0.473958	0.227008	0.221323	0.199686
C
Raw Data						Normalized Data
JQ-1			DMSO			JQ-1			DMSO
104	Exp. 1		1370000	Exp. 1		7.59124e-05	Exp. 1		1	Exp. 1
15300			425000			0.036			1
2450	Exp. 2		145000	Exp. 2		0.0168966	Exp. 2		1	Exp. 2
20200			540000			0.0374074			1
4350	Exp. 3		84200	Exp. 3		0.0516627	Exp. 3		1	Exp. 3
7590			61800			0.122816			1
2220	Exp. 4		554000	Exp. 4		0.00400722	Exp. 4		1	Exp. 4
3220			131000			0.0245802			1
7880	Exp. 5		99100	Exp. 5		0.0795156	Exp. 5		1	Exp. 5
20000			672000			0.0297619			1
D
Raw Data				DMSO normalized
	JQ-1	DMSO			JQ-1	DMSO
Exp.	PFU/ml	PFU/ml		Exp.	PFU/ml	PFU/ml
1	0	15315.3		1	0	1
	450.045	3060.31			0.147059	1
2	90.009	48648.6		2	0.00185019	1
	90.009	31982			0.00281437	1
3	180.018	15765.8		3	0.0114183	1
	360.036	34684.7			0.0103803	1
4	135.014	1800.18		4	0.075	1
	45.0045	1305.13			0.0344828	1
F
Raw FACS Data					Normalized FACS Data to Uninfected Cells
		Treated and SARS-CoV-2-GFP infected cells					Treated and SARS-CoV-2-GFP infected cells
	Unifected cells	DMSO	JQ-1			Unifected cells	DMSO	JQ-1
Exp. 1	17.4	20	5.96		Exp. 1	1	1.14943	0.342529
	20.1	22	4.16			1	1.09453	0.206965
	17	21.1	4.9			1	1.24118	0.288235
Exp. 2	24.7	28.6	10.9		Exp. 2	1	1.15789	0.441296
	27.8	28.7	10.5			1	1.03237	0.377698
	24.9	27.5	9.08			1	1.10442	0.364659
Exp. 3	14.1	12	7.2		Exp. 3	1	0.851064	0.510638
	14.1	10.3	7.17			1	0.730496	0.508511
	14.8	12.2	7.46			1	0.824324	0.504054
	GFP positive cells					GFP positive cells

## Sheet: Supplementary Figure 1
A
Data from DMSO-treated Calu-3 cells
Raw Data												Background-subtratced Data and Normalized to the Cell Control (naive cells): DMSO										DMSO Data Normalized to the DMSO Data
%	0.004	0.008	0.016	0.032	0.064	0.128	0.256	0.512	Cell Control	Medium Control		%	0.004	0.008	0.016	0.032	0.064	0.128	0.256	0.512		%	0.004	0.008	0.016	0.032	0.064	0.128	0.256	0.512
Exp. 1	2436480	2428180	2354810	2352810	2436150	2415870	2400870	2450890	2427200	8570		Exp. 1	1.00384	1.00041	0.97007	0.969243	1.0037	0.995316	0.989114	1.00979		Exp. 1	1	1	1	1	1	1	1	1
	2411370	2454900	2413260	2465240	2475150	2454940	2347290	2485360	2424270	8990			0.994659	1.01268	0.995442	1.01696	1.02107	1.0127	0.968128	1.02529			1	1	1	1	1	1	1	1
Exp. 2	2349250	2437810	2447150	2432280	2432890	2431740	2478610	2485680	2494020	9300		Exp. 2	0.941736	0.977378	0.981137	0.975152	0.975398	0.974935	0.993798	0.996643		Exp. 2	1	1	1	1	1	1	1	1
	2342060	2333210	2401830	2424180	2436190	2358660	2374750	2379830	2506810	7360			0.934085	0.930545	0.957999	0.966941	0.971746	0.940727	0.947164	0.949197			1	1	1	1	1	1	1	1
Exp. 3	2405710	2281360	2439770	2442560	2373710	2366770	2393450	2393560	2459030	7220		Exp. 3	0.978253	0.927535	0.992145	0.993283	0.965201	0.962371	0.973252	0.973297		Exp. 3	1	1	1	1	1	1	1	1
	2498950	2479070	2413660	2437770	2519470	2460160	2471440	2479890	2492360	7710			1.00265	0.994651	0.968326	0.978029	1.01091	0.98704	0.99158	0.994981			1	1	1	1	1	1	1	1
Data from JQ-1-treated Calu-3 cells
Raw Data												Background-subtratced Data and Normalized to the Cell Control (naive cells): JQ-1
µM	0.04	0.08	0.16	0.32	0.64	1.28	2.56	5.12	Cell Control	Medium Control		µM	0.04	0.08	0.16	0.32	0.64	1.28	2.56	5.12
Exp. 1	2473950	2552160	2532280	2547040	2561910	2581110	2540210	2421760	2477480	860		Exp. 1	0.998575	1.03015	1.02213	1.02809	1.03409	1.04184	1.02533	0.977502
	2399480	2527800	2610440	2664070	2590270	2600810	2579530	2481720	2495230	2810			0.961584	1.01307	1.04622	1.06774	1.03813	1.04236	1.03382	0.99458
Exp. 2	2514030	2567350	2655760	2625820	2572400	2593570	2571370	2470860	2502150	2570		Exp. 2	1.00475	1.02608	1.06145	1.04948	1.0281	1.03657	1.02769	0.987482
	2592550	2510850	2584400	2625790	2626180	2580800	2567660	2496090	2498980	4060			1.0375	1.00476	1.03424	1.05083	1.05098	1.03279	1.02753	0.998842
Exp. 3	2572890	2605830	2625950	2645660	2594240	2575410	2571040	2469600	2520990	1890		Exp. 3	1.0206	1.03368	1.04167	1.04949	1.02908	1.0216	1.01987	0.9796
	2537280	2509360	2635450	2674690	2590300	2597960	2571920	2483250	2477010	1980			1.02435	1.01307	1.06402	1.07987	1.04577	1.04887	1.03835	1.00252
Data from JQ-1-treated cells Normalized to the Data from DMSO-treated cells												Background-subtratced Data and Normalized to the Cell Control (naive cells): DMSO
µM	0.04	0.08	0.16	0.32	0.64	1.28	2.56	5.12	Plotted JQ-1 data sets			%	0.004	0.008	0.016	0.032	0.064	0.128	0.256	0.512
Exp. 1	0.994758	1.02974	1.05366	1.06071	1.03028	1.04675	1.03661	0.96802				Exp. 1	1.00384	1.00041	0.97007	0.969243	1.0037	0.995316	0.989114	1.00979
	0.966747	1.00038	1.05102	1.04993	1.01671	1.02929	1.06786	0.970044					0.994659	1.01268	0.995442	1.01696	1.02107	1.0127	0.968128	1.02529
Exp. 2	1.06692	1.04983	1.08186	1.07622	1.05404	1.06322	1.03411	0.990808				Exp. 2	0.941736	0.977378	0.981137	0.975152	0.975398	0.974935	0.993798	0.996643
	1.11072	1.07975	1.07958	1.08675	1.08154	1.09787	1.08485	1.0523					0.934085	0.930545	0.957999	0.966941	0.971746	0.940727	0.947164	0.949197
Exp. 3	1.04329	1.11444	1.04991	1.05659	1.06618	1.06155	1.0479	1.00648				Exp. 3	0.978253	0.927535	0.992145	0.993283	0.965201	0.962371	0.973252	0.973297
	1.02164	1.01852	1.09882	1.10413	1.03449	1.06264	1.04716	1.00758					1.00265	0.994651	0.968326	0.978029	1.01091	0.98704	0.99158	0.994981
Data from ABBV-075-treated Calu-3 cells
Raw Data												Background-subtratced Data and Normalized to the cell Control (naive cells): ABBV-075
µM	0.04	0.08	0.16	0.32	0.64	1.28	2.56	5.12	Cell Control	Medium Control		µM	0.04	0.08	0.16	0.32	0.64	1.28	2.56	5.12
Exp. 1	2540250	2580310	2543050	2548620	2500820	2541990	2464880	2375790	2438700	390		Exp. 1	1.04165	1.05808	1.0428	1.04508	1.02548	1.04236	1.01074	0.974199
	2614960	2602500	2571200	2620180	2583130	2590900	2576400	2476970	2584660	420			1.01172	1.0069	0.994792	1.01374	0.999408	1.00241	0.996804	0.958328
Exp. 2	2532950	2513530	2587400	2622960	2552280	2467840	2495820	2421120	2406040	460		Exp. 2	1.05276	1.04468	1.07539	1.09017	1.06079	1.02569	1.03732	1.00627
	2568120	2583950	2605010	2605570	2603880	2522310	2524060	2342260	2426080	1680			1.05859	1.06512	1.0738	1.07403	1.07334	1.03969	1.04041	0.965426
Exp. 3	2583970	2585200	2608970	2593870	2562820	2556290	2506240	2405490	2467390	2120		Exp. 3	1.04729	1.04779	1.05743	1.0513	1.03871	1.03606	1.01576	0.974891
	2627500	2627880	2592250	2643170	2591560	2551950	2539520	2395010	2540620	2260			1.03423	1.03438	1.02034	1.0404	1.02007	1.00446	0.999567	0.942636
Data from ABBV-075-treated Cells Normalized to the Data from DMSO-treated cells												Background-subtratced Data and Normalized to the Cell Control (naive cells): DMSO
µM	0.04	0.08	0.16	0.32	0.64	1.28	2.56	5.12	Plotted ABBV-075 data sets			%	0.004	0.008	0.016	0.032	0.064	0.128	0.256	0.512
Exp. 1	1.03767	1.05765	1.07497	1.07824	1.0217	1.04727	1.02186	0.96475				Exp. 1	1.00384	1.00041	0.97007	0.969243	1.0037	0.995316	0.989114	1.00979
	1.01716	0.994294	0.999347	0.996836	0.978789	0.989845	1.02962	0.934687					0.994659	1.01268	0.995442	1.01696	1.02107	1.0127	0.968128	1.02529
Exp. 2	1.11789	1.06886	1.09607	1.11795	1.08755	1.05206	1.0438	1.00966				Exp. 2	0.941736	0.977378	0.981137	0.975152	0.975398	0.974935	0.993798	0.996643
	1.13329	1.14462	1.12088	1.11076	1.10455	1.1052	1.09845	1.0171					0.934085	0.930545	0.957999	0.966941	0.971746	0.940727	0.947164	0.949197
Exp. 3	1.07057	1.12965	1.0658	1.05841	1.07616	1.07657	1.04367	1.00164				Exp. 3	0.978253	0.927535	0.992145	0.993283	0.965201	0.962371	0.973252	0.973297
	1.03149	1.03994	1.05372	1.06377	1.00906	1.01765	1.00805	0.947391					1.00265	0.994651	0.968326	0.978029	1.01091	0.98704	0.99158	0.994981
B
	Raw Data					Background-subtracted and Normalized to the Cell Control (CC)
	JQ-1	DMSO	Cell Control	Medium Control		JQ-1	DMSO
Exp. 1	988749	1073475	991061	107496	Exp. 1	0.997383	1.09327
	1066815	977050	974494	101353		1.10573	1.00293
Exp. 2	1049934	936126	955702	93382	Exp. 2	1.10928	0.977298
	1039861	962655	895186	85069		1.17859	1.08328
C
	Raw Data										Normalized Data
	DMSO										DMSO
	%	0.004	0.008	0.016	0.032	0.064	0.128	0.256	0.512		%	0.004	0.008	0.016	0.032	0.064	0.128	0.256	0.512
Exp. 1		39000000	33300000	35900000	43800000	33100000	40100000	41500000	58000000			1	1	1	1	1	1	1	1
Exp. 2		64300000	62500000	75600000	76100000	61400000	57700000	59900000	57600000			1	1	1	1	1	1	1	1
Exp. 3		69000000	57500000	49300000	61500000	65300000	58500000	49900000	49200000			1	1	1	1	1	1	1	1
	OTXO15										OTXO15
	µM	0.04	0.08	0.16	0.32	0.64	1.28	2.56	5.12		µM	0.04	0.08	0.16	0.32	0.64	1.28	2.56	5.12
Exp. 1		41400000	52800000	41600000	43200000	30400000	38100000	32300000	15400000			1.06154	1.58559	1.15877	0.986301	0.918429	0.950125	0.778313	0.265517
Exp. 2		50000000	52600000	47900000	75400000	28600000	34700000	31300000	19900000			0.724638	0.914783	0.971602	1.22602	0.437979	0.593162	0.627255	0.404472
Exp. 3		58100000	51400000	57500000	61700000	42900000	45600000	34200000	17700000			0.842029	0.893913	1.16633	1.00325	0.656968	0.779487	0.685371	0.359756
	ARV-825										ARV-825
	µM	0.04	0.08	0.16	0.32	0.64	1.28	2.56	5.12		µM	0.04	0.08	0.16	0.32	0.64	1.28	2.56	5.12
Exp. 1		38500000	35300000	33700000	39200000	32900000	24500000	6960000	4060000			0.987179	1.06006	0.938719	0.894977	0.993958	0.610973	0.167711	0.07
Exp. 2		53700000	51100000	57900000	58100000	37300000	39800000	9850000	3630000			0.778261	0.888696	1.17444	0.944715	0.57121	0.680342	0.197395	0.0737805
Exp. 3		62200000	50200000	54200000	59700000	40700000	37700000	11600000	4240000			0.901449	0.873043	1.09939	0.970732	0.623277	0.644444	0.232465	0.0861789
D
	Raw Data										Normalized Data
	DMSO										DMSO
	%	0.004	0.008	0.016	0.032	0.064	0.128	0.256	0.512		%	0.004	0.008	0.016	0.032	0.064	0.128	0.256	0.512
Exp. 1		491000	450000	423000	509000	323000	455000	459000	409000			1	1	1	1	1	1	1	1
Exp. 2		718000	668000	650000	586000	655000	582000	573000	573000			1	1	1	1	1	1	1	1
Exp. 3		832000	791000	750000	691000	768000	859000	741000	636000			1	1	1	1	1	1	1	1
	OTXO15										OTXO15
	µM	0.04	0.08	0.16	0.32	0.64	1.28	2.56	5.12		µM	0.04	0.08	0.16	0.32	0.64	1.28	2.56	5.12
Exp. 1		83300	64900	65800	71200	67100	54500	56300	43200			0.169654	0.144222	0.155556	0.139882	0.20774	0.11978	0.122658	0.105623
Exp. 2		627000	627000	577000	586000	577000	532000	445000	391000			0.753606	0.792668	0.769333	0.848046	0.751302	0.619325	0.60054	0.61478
Exp. 3		559000	486000	473000	509000	564000	459000	491000	318000			0.671875	0.614412	0.630667	0.736614	0.734375	0.534342	0.662618	0.5
	ARV-825										ARV-825
	µM	0.04	0.08	0.16	0.32	0.64	1.28	2.56	5.12		µM	0.04	0.08	0.16	0.32	0.64	1.28	2.56	5.12
Exp. 1		61700	65800	56300	63100	53200	50000	29300	4910			0.125662	0.146222	0.133097	0.123969	0.164706	0.10989	0.0638344	0.0120049
Exp. 2		650000	559000	591000	432000	505000	418000	50900	28800			0.78125	0.7067	0.788	0.625181	0.657552	0.486612	0.068691	0.045283
Exp. 3		518000	491000	577000	468000	391000	432000	48600	32000			0.622596	0.620733	0.769333	0.677279	0.509115	0.50291	0.065587	0.0503145
E
Data from DMSO-treated Calu-3 cells
Raw Data												Background-subtratced Data and Normalized to the Cell Control (naive cells): DMSO										DMSO Data Normalized to the DMSO Data
%	0.004	0.008	0.016	0.032	0.064	0.128	0.256	0.512	Cell Control	Medium Control		%	0.004	0.008	0.016	0.032	0.064	0.128	0.256	0.512		%	0.004	0.008	0.016	0.032	0.064	0.128	0.256	0.512
Exp. 1	2436480	2428180	2354810	2352810	2436150	2415870	2400870	2450890	2427200	8570		Exp. 1	1.00384	1.00041	0.97007	0.969243	1.0037	0.995316	0.989114	1.00979		Exp. 1	1	1	1	1	1	1	1	1
	2411370	2454900	2413260	2465240	2475150	2454940	2347290	2485360	2424270	8990			0.994659	1.01268	0.995442	1.01696	1.02107	1.0127	0.968128	1.02529			1	1	1	1	1	1	1	1
Exp. 2	2349250	2437810	2447150	2432280	2432890	2431740	2478610	2485680	2494020	9300		Exp. 2	0.941736	0.977378	0.981137	0.975152	0.975398	0.974935	0.993798	0.996643		Exp. 2	1	1	1	1	1	1	1	1
	2342060	2333210	2401830	2424180	2436190	2358660	2374750	2379830	2506810	7360			0.934085	0.930545	0.957999	0.966941	0.971746	0.940727	0.947164	0.949197			1	1	1	1	1	1	1	1
Exp. 3	2405710	2281360	2439770	2442560	2373710	2366770	2393450	2393560	2459030	7220		Exp. 3	0.978253	0.927535	0.992145	0.993283	0.965201	0.962371	0.973252	0.973297		Exp. 3	1	1	1	1	1	1	1	1
	2498950	2479070	2413660	2437770	2519470	2460160	2471440	2479890	2492360	7710			1.00265	0.994651	0.968326	0.978029	1.01091	0.98704	0.99158	0.994981			1	1	1	1	1	1	1	1
Data from OTX-015-treated Calu-3 cells
Raw Data												Background-subtratced Data and Normalized to the Cell Control (naive cells): OTX-015
µM	0.04	0.08	0.16	0.32	0.64	1.28	2.56	5.12	Cell control	Medium control		µM	0.04	0.08	0.16	0.32	0.64	1.28	2.56	5.12
Exp. 1	2510570	2548410	2607510	2580630	2586420	2565840	2588120	2447410	2417530	9790		Exp. 1	1.03864	1.05436	1.0789	1.06774	1.07014	1.0616	1.07085	1.01241
	2543440	2584760	2600490	2659070	2667580	2668000	2623070	2537380	2523900	2320			1.00775	1.02414	1.03037	1.05361	1.05698	1.05715	1.03933	1.00535
Exp. 2	2530280	2562340	2568100	2657640	2648880	2618320	2550740	2531070	2467520	1500		Exp. 2	1.02545	1.03845	1.04079	1.0771	1.07354	1.06115	1.03375	1.02577
	2523760	2538150	2621420	2636600	2656220	2639650	2570500	2502580	2489870	1340			1.01362	1.0194	1.05286	1.05896	1.06685	1.06019	1.0324	1.00511
Exp. 3	2520460	2519170	2554250	2662810	2646790	2638810	2579050	2454580	2462400	5540		Exp. 3	1.02363	1.02311	1.03739	1.08157	1.07505	1.0718	1.04748	0.996817
	2517220	2568810	2564190	2682760	2636000	2643110	2573450	2457830	2495010	4700			1.00892	1.02963	1.02778	1.07539	1.05662	1.05947	1.0315	0.98507
Data from OTX-015-treated Cells Normalized to the Data from DMSO-treated cells												Background-subtratced Data and Normalized to the Cell control (naive cells): DMSO
µM	0.04	0.08	0.16	0.32	0.64	1.28	2.56	5.12	Plotted OTX-015 data sets			%	0.004	0.008	0.016	0.032	0.064	0.128	0.256	0.512
Exp. 1	1.03467	1.05393	1.11219	1.10162	1.0662	1.06659	1.08264	1.00259				Exp. 1	1.00384	1.00041	0.97007	0.969243	1.0037	0.995316	0.989114	1.00979
	1.01316	1.01131	1.03509	1.03603	1.03517	1.04389	1.07354	0.980545					0.994659	1.01268	0.995442	1.01696	1.02107	1.0127	0.968128	1.02529
Exp. 2	1.08889	1.06249	1.0608	1.10454	1.10062	1.08843	1.0402	1.02922				Exp. 2	0.941736	0.977378	0.981137	0.975152	0.975398	0.974935	0.993798	0.996643
	1.08515	1.09549	1.09902	1.09517	1.09787	1.12699	1.08999	1.0589					0.934085	0.930545	0.957999	0.966941	0.971746	0.940727	0.947164	0.949197
Exp. 3	1.04639	1.10304	1.0456	1.08889	1.11381	1.11371	1.07627	1.02417				Exp. 3	0.978253	0.927535	0.992145	0.993283	0.965201	0.962371	0.973252	0.973297
	1.00625	1.03517	1.0614	1.09955	1.04521	1.07338	1.04026	0.990039					1.00265	0.994651	0.968326	0.978029	1.01091	0.98704	0.99158	0.994981
Data from ARV-825-treated Calu-3 cells
Raw Data												Background-subtratced Data and Normalized to the Cell Control (naive cells): ARV-825
µM	0.04	0.08	0.16	0.32	0.64	1.28	2.56	5.12	Cell control	Medium control		µM	0.04	0.08	0.16	0.32	0.64	1.28	2.56	5.12
Exp. 1	2466980	2487860	2564050	2545140	2648320	2588650	2519960	2410960	2530110	10730		Exp. 1	0.974942	0.98323	1.01347	1.00597	1.04692	1.02324	0.995971	0.952707
	2484190	2474610	2552180	2604950	2650240	2626540	2520250	2419440	2536590	7490			0.979281	0.975493	1.00616	1.02703	1.04494	1.03557	0.993539	0.953679
Exp. 2	2417810	2402930	2597240	2635430	2622870	2514340	2442550	2304140	2493960	19130		Exp. 2	0.96923	0.963218	1.04173	1.05716	1.05209	1.00823	0.979227	0.9233
	2477540	2521540	2579000	2642310	2637590	2567950	2455930	2339520	2490470	11940			0.994783	1.01254	1.03572	1.06126	1.05936	1.03126	0.986064	0.939097
Exp. 3	2467480	2404690	2539370	2648500	2597490	2543290	2385240	2264640	2492450	9940		Exp. 3	0.989942	0.964649	1.0189	1.06286	1.04231	1.02048	0.956814	0.908234
	2559500	2531560	2605600	2605090	2669480	2584360	2496850	2328450	2486180	13870			1.02966	1.01836	1.0483	1.0481	1.07414	1.03971	1.00432	0.936201
Data from ARV-825-treated Cells Normalized to the Data from DMSO-treated cells												Background-subtratced Data and Normalized to the Cell Control (naive cells): DMSO
µM	0.04	0.08	0.16	0.32	0.64	1.28	2.56	5.12	Plotted ARV-825 data sets			%	0.004	0.008	0.016	0.032	0.064	0.128	0.256	0.512
	0.971216	0.982832	1.04474	1.03789	1.04306	1.02805	1.00693	0.943466				Exp. 1	1.00384	1.00041	0.97007	0.969243	1.0037	0.995316	0.989114	1.00979
	0.98454	0.963277	1.01077	1.0099	1.02338	1.02258	1.02625	0.930153					0.994659	1.01268	0.995442	1.01696	1.02107	1.0127	0.968128	1.02529
	1.0292	0.985512	1.06176	1.0841	1.07863	1.03416	0.985338	0.926409				Exp. 2	0.941736	0.977378	0.981137	0.975152	0.975398	0.974935	0.993798	0.996643
	1.06498	1.08811	1.08113	1.09755	1.09016	1.09624	1.04107	0.98936					0.934085	0.930545	0.957999	0.966941	0.971746	0.940727	0.947164	0.949197
	1.01195	1.04001	1.02697	1.07005	1.07989	1.06038	0.98311	0.933152				Exp. 3	0.978253	0.927535	0.992145	0.993283	0.965201	0.962371	0.973252	0.973297
	1.02693	1.02383	1.08259	1.07164	1.06255	1.05336	1.01284	0.940924					1.00265	0.994651	0.968326	0.978029	1.01091	0.98704	0.99158	0.994981

## Sheet: Figure 2
A
		Raw Data											DMSO-normalized Data
		JQ-1						DMSO							JQ-1						DMSO
SARS-2	µM	0.08	0.32	1.28	5.12		%	0.008	0.032	0.128	0.512		SARS-2	µM	0.08	0.32	1.28	5.12		%	0.008	0.032	0.128	0.512
	Exp. 1	85700000	66700000	16300000	7250000			117000000	143000000	104000000	116000000			Exp. 1	0.732479	0.466434	0.156731	0.0625			1	1	1	1
	Exp. 2	92100000	62700000	12800000	5480000			107000000	118000000	147000000	120000000			Exp. 2	0.860748	0.531356	0.0870748	0.0456667			1	1	1	1
	Exp. 3	98900000	55500000	17300000	6980000			140000000	100000000	126000000	128000000			Exp. 3	0.706429	0.555	0.137302	0.0545313			1	1	1	1
		JQ-1						DMSO							JQ-1						DMSO
SARS-1	µM	0.08	0.32	1.28	5.12		%	0.008	0.032	0.128	0.512		SARS-1	µM	0.08	0.32	1.28	5.12		%	0.008	0.032	0.128	0.512
	Exp. 1	52900000	19400000	7100000	2790000			53100000	46100000	44800000	55000000			Exp. 1	0.996234	0.420824	0.158482	0.0507273			1	1	1	1
	Exp. 2	33900000	18100000	5790000	1700000			65100000	53400000	62500000	56600000			Exp. 2	0.520737	0.338951	0.09264	0.0300353			1	1	1	1
	Exp. 3	54200000	29300000	8880000	5010000			56500000	31100000	47300000	58600000			Exp. 3	0.959292	0.942122	0.187738	0.0854949			1	1	1	1
		JQ-1						DMSO							JQ-1						DMSO
MERS	µM	0.08	0.32	1.28	5.12		%	0.008	0.032	0.128	0.512		MERS	µM	0.08	0.32	1.28	5.12		%	0.008	0.032	0.128	0.512
	Exp. 1	659000	810000	115000	260000			649000	1020000	872000	581000			Exp. 1	1.01541	0.794118	0.131881	0.447504			1	1	1	1
	Exp. 2	612000	765000	224000	297000			1420000	1130000	854000	775000			Exp. 2	0.430986	0.676991	0.262295	0.383226			1	1	1	1
	Exp. 3	391000	413000	186000	268000			323000	259000	285000	272000			Exp. 3	1.21053	1.59459	0.652632	0.985294			1	1	1	1
		JQ1						DMSO							JQ1					%	DMSO
B.1.1.7	µM	0.08	0.32	1.28	5.12		%	0.008	0.032	0.128	0.512		B.1.1.7	µM	0.08	0.32	1.28	5.12			0.008	0.032	0.128	0.512
	Exp. 1	9270000	4860000	2230000	1610000			7800000	9200000	7290000	9500000			Exp. 1	1.18846	0.528261	0.305898	0.169474			1	1	1	1
	Exp. 2	8880000	5750000	2430000	2140000									Exp. 2	1.13846	0.625	0.333333	0.225263
	Exp. 3	8430000	6280000	2350000	1940000									Exp. 3	1.08077	0.682609	0.322359	0.204211
		JQ1						DMSO							JQ1						DMSO
BA.2	µM	0.08	0.32	1.28	5.12		%	0.008	0.032	0.128	0.512		BA.2	µM	0.08	0.32	1.28	5.12		%	0.008	0.032	0.128	0.512
	Exp. 1	5720000	2480000	699000	396000			7250000	7040000	7320000	8140000			Exp. 1	0.788966	0.352273	0.0954918	0.0486486			1	1	1	1
	Exp. 2	6290000	2290000	644000	330000									Exp. 2	0.867586	0.325284	0.0879781	0.0405405
	Exp. 3	7410000	2270000	572000	369000									Exp. 3	1.02207	0.322443	0.0781421	0.0453317
B
Exp. 1														Exp. 2														Exp. 3
Raw Data							DMSO-normalized Data							Raw Data							DMSO-normalized Data							Raw Data							DMSO-normalized Data
	SARS-CoV-2							SARS-CoV-2							SARS-CoV-2							SARS-CoV-2							SARS-CoV-2							SARS-CoV-2
SARS-CoV-2	JQ-1			DMSO			SARS-CoV-2	JQ-1			DMSO			SARS-CoV-2	JQ-1			DMSO			SARS-CoV-2	JQ-1			DMSO			SARS-CoV-2	JQ-1			DMSO			SARS-CoV-2	JQ-1			DMSO
	[µM]	PF/ml		[%]	PFU/ml			[µM]	PF/ml		[%]	PFU/ml			[µM]	PF/ml		[%]	PFU/ml			[µM]	PF/ml		[%]	PFU/ml			[µM]	PF/ml		[%]	PFU/ml			[µM]	PF/ml		[%]	PFU/ml
	0.08	3000000		0.008	2950000			0.08	1.01695		0.008	1			0.08	590909		0.008	545455			0.08	1.08333		0.008	1			0.08	3700000		0.008	2600000			0.08	1.42308		0.008	1
	0.32	2400000		0.032	2400000			0.32	1		0.032	1			0.32	400000		0.032	604545			0.32	0.661654		0.032	1			0.32	2400000		0.032	2950000			0.32	0.813559		0.032	1
	1.28	268182		0.128	2800000			1.28	0.0957792		0.128	1			1.28	49099.1		0.128	577273			1.28	0.0850536		0.128	1			1.28	304545		0.128	2250000			1.28	0.135354		0.128	1
	5.12	38738.7		0.512	2350000			5.12	0.0164846		0.512	1			5.12	31531.5		0.512	531818			5.12	0.0592901		0.512	1			5.12	40090.1		0.512	2000000			5.12	0.020045		0.512	1
	SARS-CoV							SARS-CoV							SARS-CoV							SARS-CoV							SARS-CoV							SARS-CoV
SARS-CoV	JQ-1			DMSO			SARS-CoV	JQ-1			DMSO			SARS-CoV	JQ-1			DMSO			SARS-CoV	JQ-1			DMSO			SARS-CoV	JQ-1			DMSO			SARS-CoV	JQ-1			DMSO
	[µM]	PF/ml		[%]	PFU/ml			[µM]	PF/ml		[%]	PFU/ml			[µM]	PF/ml		[%]	PFU/ml			[µM]	PF/ml		[%]	PFU/ml			[µM]	PF/ml		[%]	PFU/ml			[µM]	PF/ml		[%]	PFU/ml
	0.08	2500000		0.008	2200000			0.08	1.13636		0.008	1			0.08	1300000		0.008	613636			0.08	2.11852		0.008	1			0.08	2600000		0.008	2550000			0.08	1.01961		0.008	1
	0.32	2150000		0.032	2550000			0.32	0.843137		0.032	1			0.32	568182		0.032	636364			0.32	0.892857		0.032	1			0.32	1750000		0.032	2050000			0.32	0.853659		0.032	1
	1.28	1950000		0.128	1900000			1.28	1.02632		0.128	1			1.28	363636		0.128	736364			1.28	0.493827		0.128	1			1.28	227273		0.128	1700000			1.28	0.13369		0.128	1
	5.12	26576.6		0.512	2100000			5.12	0.0126555		0.512	1			5.12	15909.1		0.512	4550000			5.12	0.0034965		0.512	1			5.12	27027		0.512	1800000			5.12	0.015015		0.512	1
	MERS-CoV							MERS-CoV							MERS-CoV							MERS-CoV							MERS-CoV							MERS-CoV
MERS-CoV	JQ-1			DMSO			MERS-CoV	JQ-1			DMSO			MERS-CoV	JQ-1			DMSO			MERS-CoV	JQ-1			DMSO			MERS-CoV	JQ-1			DMSO			MERS-CoV	JQ-1			DMSO
	[µM]	PF/ml		[%]	PFU/ml			[µM]	PF/ml		[%]	PFU/ml			[µM]	PF/ml		[%]	PFU/ml			[µM]	PF/ml		[%]	PFU/ml			[µM]	PF/ml		[%]	PFU/ml			[µM]	PF/ml		[%]	PFU/ml
	0.08	3603.6		0.008	4189.19			0.08	0.860215		0.008	1			0.08	3045.45		0.008	3603.6			0.08	0.845114		0.008	1			0.08	1954.55		0.008	1818.18			0.08	1.075		0.008	1
	0.32	2818.18		0.032	3409.09			0.32	0.826667		0.032	1			0.32	2636.36		0.032	1181.82			0.32	2.23077		0.032	1			0.32	1900		0.032	1090.91			0.32	1.74167		0.032	1
	1.28	1772.73		0.128	2681.82			1.28	0.661017		0.128	1			1.28	600		0.128	1363.64			1.28	0.44		0.128	1			1.28	650		0.128	700			1.28	0.928571		0.128	1
	5.12	1590.91		0.512	1634.88			5.12	0.973106		0.512	1			5.12	950		0.512	1181.82			5.12	0.803846		0.512	1			5.12	863.636		0.512	550			5.12	1.57025		0.512	1
	B.1.1.7.							B.1.1.7							B.1.1.7.							B.1.1.7							B.1.1.7.							B.1.1.7
B.1.1.7	JQ-1			DMSO			B.1.1.7	JQ-1			DMSO			B.1.1.7	JQ-1			DMSO			B.1.1.7	JQ-1			DMSO			B.1.1.7	JQ-1			DMSO			B.1.1.7	JQ-1			DMSO
	[µM]	PF/ml		[%]	PFU/ml			[µM]	PF/ml		[%]	PFU/ml			[µM]	PF/ml		[%]	PFU/ml			[µM]	PF/ml		[%]	PFU/ml			[µM]	PF/ml		[%]	PFU/ml			[µM]	PF/ml		[%]	PFU/ml
	0.08	759091		0.008	468182			0.08	1.62136		0.008	1			0.08	750000		0.008	468182			0.08	1.60194		0.008	1			0.08	609091		0.008	468182			0.08	1.30097		0.008	1
	0.32	581818		0.032	463636			0.32	1.2549		0.032	1			0.32	463636		0.032	463636			0.32	1		0.032	1			0.32	450000		0.032	463636			0.32	0.970588		0.032	1
	1.28	64864.9		0.128	377273			1.28	0.171931		0.128	1			1.28	54504.5		0.128	377273			1.28	0.14447		0.128	1			1.28	63063.1		0.128	377273			1.28	0.167155		0.128	1
	5.12	45945.9		0.512	495455			5.12	0.0927349		0.512	1			5.12	38738.7		0.512	495455			5.12	0.0781883		0.512	1			5.12	38288.3		0.512	495455			5.12	0.0772791		0.512	1
	BA.2							BA.2							BA.2							BA.2							BA.2							BA.2
BA.2	JQ-1			DMSO			BA.2	JQ-1			DMSO			BA.2	JQ-1			DMSO			BA.2	JQ-1			DMSO			BA.2	JQ-1			DMSO			BA.2	JQ-1			DMSO
	[µM]	PF/ml		[%]	PFU/ml			[µM]	PF/ml		[%]	PFU/ml			[µM]	PF/ml		[%]	PFU/ml			[µM]	PF/ml		[%]	PFU/ml			[µM]	PF/ml		[%]	PFU/ml			[µM]	PF/ml		[%]	PFU/ml
	0.08	681818		0.008	677273			0.08	1.00671		0.008	1			0.08	522727		0.008	677273			0.08	0.771812		0.008	1			0.08	600000		0.008	677273			0.08	0.885906		0.008	1
	0.32	377273		0.032	536364			0.32	0.70339		0.032	1			0.32	295455		0.032	536364			0.32	0.550847		0.032	1			0.32	277273		0.032	536364			0.32	0.516949		0.032	1
	1.28	35135.1		0.128	586364			1.28	0.0599204		0.128	1			1.28	37837.8		0.128	586364			1.28	0.0645296		0.128	1			1.28	38288.3		0.128	586364			1.28	0.0652979		0.128	1
	5.12	21171.2		0.512	550000			5.12	0.038493		0.512	1			5.12	23873.9		0.512	550000			5.12	0.043407		0.512	1			5.12	18468.5		0.512	550000			5.12	0.033579		0.512	1

## Sheet: Figure 3
A
Raw Data						DMSO-normalized Data
	JQ-1			DMSO			JQ-1			DMSO
µM	2.56		%	0.256		µM	2.56		%	0.256
Exp. 1	12100000		Exp. 1	457000000		Exp. 1	0.026477		Exp. 1	1
	12500000			422000000			0.0296209			1
Exp. 2	12100000		Exp. 2	338000000		Exp. 2	0.0357988		Exp. 2	1
	12900000			362000000			0.0356354			1
Exp. 3	14400000		Exp. 3	398000000		Exp. 3	0.0361809		Exp. 3	1
	14100000			386000000			0.0365285			1
Exp. 1	433000000		Exp. 1	465000000		Exp. 1	0.931183		Exp. 1	1
	393000000			445000000			0.883146			1
Exp. 2	442000000		Exp. 2	392000000		Exp. 2	1.12755		Exp. 2	1
	340000000			398000000			0.854271			1
Exp. 3	444000000		Exp. 3	435000000		Exp. 3	1.02069		Exp. 3	1
	425000000			361000000			1.17729			1
B
Raw Data																DMSO-normalized Data
Supernatant Samples																Supernatant samples
Sup-JQ-1 (2.56µM)								Sup-DMSO (0.256%)								Sup-JQ-1 (2.56µM)								Sup-DMSO (0.256%)
	Exp 1		Exp 2		Exp 3				Exp 1		Exp 2		Exp 3				Exp 1		Exp 2		Exp 3				Exp 1		Exp 2		Exp 3
µM	5950000	4380000	5470000	3980000	6330000	5610000		%	102000000	120000000	84100000	94900000	115000000	105000000		µM	0.0583333	0.0365	0.0650416	0.0419389	0.0550435	0.0534286		%	1	1	1	1	1	1
Cell Lysate Samples																Cell lysate samples
Cell lysate-JQ-1 (2.56µM)								Cell lysate-DMSO (0.256%)								Cell Lysate-JQ-1 (2.56µM)								Cell Lysate-DMSO (0.256%)
	Exp 1		Exp 2		Exp 3				Exp 1		Exp 2		Exp 3				Exp 1		Exp 2		Exp 3				Exp 1		Exp 2		Exp 3
µM	59000000	59000000	68100000	42300000	81900000	59200000		%	455000000	407000000	392000000	424000000	425000000	400000000		µM	0.12967	0.144963	0.173724	0.0997642	0.192706	0.148		%	1	1	1	1	1	1
C
Virus Release=qPCR (Sup)/qPCR (Cell lysate) + qPCR (Sup)
JQ-1 (2.56µM)								DMSO (0.256µM)
	Exp 1		Exp 2		Exp 3				Exp 1		Exp 2		Exp 3
µM	0.0916089	0.069107	0.074351	0.0859983	0.0717443	0.0865607		%	0.183124	0.227704	0.176644	0.182887	0.212963	0.207921	Raw data
	0.500257	0.303495	0.42091	0.470227	0.336886	0.416316			1	1	1	1	1	1	Normalized data
D
Virus infectivity=Plaques (Sup)/qPCR (Sup)
JQ-1 (2.56µM)							DMSO (0.256µM)
Exp 1		Exp 2		Exp 3			Exp 1		Exp 2		Exp 3
109091	81818.2	136364	100000	122727	150000		2650000	2400000	2100000	1050000	2300000	2650000	Plaques (PFU/ml)
5950000	4380000	5470000	3980000	6330000	5610000		102000000	120000000	84100000	94900000	115000000	105000000	qPCR (copies/µl)
0.0183346	0.01868	0.0249294	0.0251256	0.0193882	0.026738		0.0259804	0.02	0.0249703	0.0110643	0.02	0.0252381	Particle infectivity (Raw data)
0.705709	0.933998	0.998362	2.27088	0.96941	1.05943		1	1	1	1	1	1	Particle infectivity (Normaliozed data)

## Sheet: Supplementary Figure 6
C
	Raw Data													DMSO-normalized Data
	JQ-1						DMSO							JQ-1						DMSO
µM	0.08	0.32	1.28	5.12		%	0.008	0.032	0.128	0.512		SARS-2 (Parental)	µM	0.08	0.32	1.28	5.12		%	0.008	0.032	0.128	0.512
Exp. 1	85700000	66700000	16300000	7250000			117000000	143000000	104000000	116000000			Exp. 1	0.732479	0.466434	0.156731	0.0625			1	1	1	1
Exp. 2	92100000	62700000	12800000	5480000			107000000	118000000	147000000	120000000			Exp. 2	0.860748	0.531356	0.0870748	0.0456667			1	1	1	1
Exp. 3	98900000	55500000	17300000	6980000			140000000	100000000	126000000	128000000			Exp. 3	0.706429	0.555	0.137302	0.0545313			1	1	1	1
	JQ-1						DMSO							JQ-1						DMSO
µM	0.08	0.32	1.28	5.12		%	0.008	0.032	0.128	0.512		SARS-CoV-2 (JQ-1 selected)	µM	0.08	0.32	1.28	5.12		%	0.008	0.032	0.128	0.512
Exp. 1	196000000	116000000	81300000	43100000			151000000	123000000	139000000	161000000			Exp. 1	1.29801	0.943089	0.584892	0.267702			1	1	1	1
Exp. 2	204000000	127000000	128000000	70300000			146000000	142000000	191000000	153000000			Exp. 2	1.39726	0.894366	0.670157	0.459477			1	1	1	1
Exp. 3	155000000	100000000	88700000	63600000			156000000	104000000	125000000	138000000			Exp. 3	0.99359	0.961538	0.7096	0.46087			1	1	1	1
Exp. 4	115000000	136000000	97600000	48200000			171000000	149000000	157000000	162000000			Exp. 4	0.672515	0.912752	0.621656	0.297531			1	1	1	1
	JQ-1						DMSO							JQ-1						DMSO
µM	0.08	0.32	1.28	5.12		%	0.008	0.032	0.128	0.512		SARS-CoV-2 (DMSO selected)	µM	0.08	0.32	1.28	5.12		%	0.008	0.032	0.128	0.512
Exp. 1	147000000	95100000	49900000	30200000			93000000	163000000	153000000	141000000			Exp. 1	1.58065	0.583436	0.326144	0.214184			1	1	1	1
Exp. 2	158000000	124000000	60000000	32600000			178000000	189000000	136000000	160000000			Exp. 2	0.88764	0.656085	0.441176	0.20375			1	1	1	1
Exp. 3	228000000	133000000	42500000	38700000			187000000	201000000	167000000	159000000			Exp. 3	1.21925	0.661692	0.254491	0.243396			1	1	1	1
Exp. 4	192000000	136000000	59100000	36800000			185000000	194000000	140000000	170000000			Exp. 4	1.03784	0.701031	0.422143	0.216471			1	1	1	1
E
rB.1 WT
Raw Data
JQ-1											DMSO
	µM	0.04	0.08	0.16	0.32	0.64	1.28	2.56	5.12			%	0.004	0.008	0.016	0.032	0.064	0.128	0.256	0.512
Exp. 1		236000000	225000000	164000000	150000000	44800000	32100000	24000000	18100000		Exp. 1		270000000	264000000	261000000	267000000	206000000	207000000	228000000	234000000
		180000000	167000000	216000000	144000000	46300000	29100000	36000000	15800000				254000000	320000000	272000000	270000000	220000000	215000000	277000000	262000000
		159000000	206000000	255000000	149000000	49400000	27400000	27400000	18900000				268000000	277000000	234000000	292000000	197000000	217000000	242000000	225000000
Exp. 2		30700000	24000000	21400000	4180000	6430000	61000	1720000	1270000		Exp. 2		31100000	37200000	34000000	38900000	29100000	14600000	33300000	43900000
		14500000	9910000	20600000	4990000	5920000	2710000	1840000	1680000				40300000	36300000	34600000	20500000	27700000	33400000	34500000	37500000
		31100000	24900000	19800000	12200000	5920000	3360000	1030000	1410000				36100000	48200000	48300000	40300000	27300000	15400000	34700000	39500000
Exp. 3		8780000	7070000	3810000	2680000	385000	645000	447000	204000		Exp. 3		11000000	7890000	7230000	9020000	5920000	4140000	3840000	5030000
		8510000	7850000	4140000	2920000	521000	623000	404000	286000				9280000	8310000	7660000	8300000	6740000	4800000	4510000	5160000
		8060000	7700000	4140000	3030000	484000	691000	336000	312000				9770000	7250000	4050000	9290000	2660000	5170000	6180000	5630000
Exp. 4		4970000	2010000	3180000	1340000	814000	422000	394000	154000		Exp. 4		7740000	5950000	5320000	8270000	5460000	4640000	5740000	6910000
		4200000	3170000	2890000	1280000	990000	596000	346000	165000				9070000	12100000	6860000	7510000	9510000	5440000	5820000	926000
		5860000	2110000	3150000	1410000	1240000	455000	295000	137000				9520000	9770000	6620000	7840000	4150000	5130000	5610000	8050000
DMSO-normalized Data
JQ-1											DMSO
	µM	0.04	0.08	0.16	0.32	0.64	1.28	2.56	5.12			%	0.004	0.008	0.016	0.032	0.064	0.128	0.256	0.512
Exp. 1		0.874074	0.852273	0.628352	0.561798	0.217476	0.155072	0.105263	0.0773504		Exp. 1		1	1	1	1	1	1	1	1
		0.708661	0.521875	0.794118	0.533333	0.210455	0.135349	0.129964	0.0603053				1	1	1	1	1	1	1	1
		0.593284	0.743682	1.08974	0.510274	0.250761	0.126267	0.113223	0.084				1	1	1	1	1	1	1	1
Exp. 2		0.987138	0.645161	0.629412	0.107455	0.220962	0.00417808	0.0516517	0.0289294		Exp. 2		1	1	1	1	1	1	1	1
		0.359801	0.273003	0.595376	0.243415	0.213718	0.0811377	0.0533333	0.0448				1	1	1	1	1	1	1	1
		0.861496	0.516598	0.409938	0.30273	0.21685	0.218182	0.029683	0.0356962				1	1	1	1	1	1	1	1
Exp. 3		0.798182	0.896071	0.526971	0.297118	0.0650338	0.155797	0.116406	0.0405567		Exp. 3		1	1	1	1	1	1	1	1
		0.917026	0.944645	0.54047	0.351807	0.0772997	0.129792	0.0895787	0.0554264				1	1	1	1	1	1	1	1
		0.824974	1.06207	1.02222	0.326157	0.181955	0.133656	0.0543689	0.0554174				1	1	1	1	1	1	1	1
Exp. 4		0.642119	0.337815	0.597744	0.162031	0.149084	0.0909483	0.0686411	0.0222865		Exp. 4		1	1	1	1	1	1	1	1
		0.463065	0.261983	0.421283	0.170439	0.104101	0.109559	0.0594502	0.178186				1	1	1	1	1	1	1	1
		0.615546	0.215967	0.475831	0.179847	0.298795	0.088694	0.0525847	0.0170186				1	1	1	1	1	1	1	1
rB.1 ΔORF6 (STOP2)
Raw Data
JQ-1											DMSO
	µM	0.04	0.08	0.16	0.32	0.64	1.28	2.56	5.12			%	0.004	0.008	0.016	0.032	0.064	0.128	0.256	0.512
Exp. 1		98700000	163000000	151000000	108000000	35700000	64100000	32900000	27500000		Exp. 1		109000000	178000000	234000000	191000000	161000000	163000000	183000000	154000000
		122000000	164000000	145000000	76600000	53800000	50000000	46700000	24800000				205000000	215000000	255000000	159000000	123000000	190000000	186000000	146000000
		158000000	176000000	160000000	83700000	79100000	51300000	38300000	22000000				222000000	225000000	232000000	101000000	181000000	187000000	200000000	115000000
Exp. 2		43000000	35700000	30300000	17400000	11600000	6970000	6900000	6840000		Exp. 2		64400000	46000000	46900000	50000000	48300000	44000000	28500000	54200000
		46800000	33100000	30800000	17700000	13600000	8180000	6990000	6910000				52700000	49100000	48700000	49600000	46100000	42400000	34800000	48200000
		42000000	34800000	29900000	21000000	0	8780000	6560000	5950000				56500000	47900000	42100000	50900000	47500000	46900000	35600000	50500000
Exp. 3		10800000	8210000	5620000	4540000	3940000	2680000	1630000	1570000		Exp. 3		11500000	8450000	8790000	11000000	9430000	8180000	7930000	9010000
		9620000	8650000	6760000	4150000	4070000	2880000	1630000	1690000				11500000	8980000	8120000	11200000	10600000	8180000	7730000	9310000
		9340000	8650000	6480000	4420000	3680000	2700000	1800000	1540000				11400000	9270000	8650000	11500000	10500000	9160000	7930000	10800000
Exp. 4		1300000	622000	213000	373000	241000	153000	90900	91600		Exp. 4		2810000	1900000	2180000	1670000	2830000	1710000	1490000	1350000
		1240000	735000	431000	469000	255000	99100	161000	71800				2150000	1800000	1460000	1590000	1470000	1450000	1400000	889000
		1300000	459000	170000	558000	172000	154000	95500	182000				2080000	2270000	1700000	3300000	1220000	1110000	1190000	1980000
DMSO-normalized Data
JQ-1											DMSO
	µM	0.04	0.08	0.16	0.32	0.64	1.28	2.56	5.12			%	0.004	0.008	0.016	0.032	0.064	0.128	0.256	0.512
Exp. 1		0.905505	0.91573	0.645299	0.565445	0.221739	0.393252	0.179781	0.178571		Exp. 1		1	1	1	1	1	1	1	1
		0.595122	0.762791	0.568627	0.481761	0.437398	0.263158	0.251075	0.169863				1	1	1	1	1	1	1	1
		0.711712	0.782222	0.689655	0.828713	0.437017	0.274332	0.1915	0.191304				1	1	1	1	1	1	1	1
Exp. 2		0.667702	0.776087	0.646055	0.348	0.240166	0.158409	0.242105	0.126199		Exp. 2		1	1	1	1	1	1	1	1
		0.888046	0.674134	0.632444	0.356855	0.295011	0.192925	0.200862	0.143361				1	1	1	1	1	1	1	1
		0.743363	0.726514	0.710214	0.412574	0	0.187207	0.18427	0.117822				1	1	1	1	1	1	1	1
Exp. 3		0.93913	0.971598	0.639363	0.412727	0.417815	0.327628	0.205549	0.174251		Exp. 3		1	1	1	1	1	1	1	1
		0.836522	0.963252	0.832512	0.370536	0.383962	0.352078	0.210867	0.181525				1	1	1	1	1	1	1	1
		0.819298	0.933118	0.749133	0.384348	0.350476	0.29476	0.226986	0.142593				1	1	1	1	1	1	1	1
Exp. 4		0.462633	0.327368	0.0977064	0.223353	0.085159	0.0894737	0.0610067	0.0678519		Exp. 4		1	1	1	1	1	1	1	1
		0.576744	0.408333	0.295205	0.294969	0.173469	0.0683448	0.115	0.0807649				1	1	1	1	1	1	1	1
		0.625	0.202203	0.1	0.169091	0.140984	0.138739	0.0802521	0.0919192				1	1	1	1	1	1	1	1
F
rB.1 WT
Raw Data
JQ-1											DMSO
	µM	0.04	0.08	0.16	0.32	0.64	1.28	2.56	5.12			%	0.004	0.008	0.016	0.032	0.064	0.128	0.256	0.512
Exp. 1		68375000	60250000	63625000	51125000	17875000	9125000	7750000	10000000		Exp. 1		33250000	38750000	57875000	28750000	74250000	65875000	69250000	20875000
Exp. 2		2025000	1650000	311250	461250	207500	48375	40500	35375		Exp. 2		2462500	558750	1073750	2662500	2537500	2350000	2712500	2550000
Exp. 3		240000	151250	90000	81250	2375	3625	7000	5875		Exp. 3		275000	78750	107500	190000	151250	163750	251250	58750
Exp. 4		157500	26875	21000	11125	14000	3750	6500	4250		Exp. 4		285000	187500	53750	143750	93750	196250	61250	82500
Normalized Data
JQ-1											DMSO
	µM	0.04	0.08	0.16	0.32	0.64	1.28	2.56	5.12			%	0.004	0.008	0.016	0.032	0.064	0.128	0.256	0.512
Exp. 1		2.05639	1.55484	1.09935	1.77826	0.240741	0.13852	0.111913	0.479042		Exp. 1		1	1	1	1	1	1	1	1
Exp. 2		0.822335	2.95302	0.289872	0.173239	0.0817734	0.0205851	0.0149309	0.0138725		Exp. 2		1	1	1	1	1	1	1	1
Exp. 3		0.872727	1.92063	0.837209	0.427632	0.0157025	0.0221374	0.0278607	0.1		Exp. 3		1	1	1	1	1	1	1	1
Exp. 4		0.552632	0.143333	0.390698	0.0773913	0.149333	0.0191083	0.106122	0.0515152		Exp. 4		1	1	1	1	1	1	1	1
rB.1 ΔORF6 (STOP2)
Raw Data
JQ-1											DMSO
	µM	0.04	0.08	0.16	0.32	0.64	1.28	2.56	5.12			%	0.004	0.008	0.016	0.032	0.064	0.128	0.256	0.512
Exp. 1		88625000	46375000	70500000	46625000	16875000	41000000	12875000	30125000		Exp. 1		104750000	38125000	29500000	42875000	71875000	62750000	53250000	99500000
Exp. 2		5587500	4175000	4662500	5100000	546250	281250	380000	217500		Exp. 2		6462500	2987500	4075000	2300000	1862500	3312500	2700000	2862500
Exp. 3		48500	28500	27375	18500	19875	10250	4375	13000		Exp. 3		1112500	273750	31875	32500	22000	22125	33125	44250
Exp. 4		21500	16125	11125	9500	4875	875	1750	875		Exp. 4		27875	12000	20625	18750	30750	20750	17375	21125
Normalized Data
JQ-1											DMSO
	µM	0.04	0.08	0.16	0.32	0.64	1.28	2.56	5.12			%	0.004	0.008	0.016	0.032	0.064	0.128	0.256	0.512
Exp. 1		0.846062	1.21639	2.38983	1.08746	0.234783	0.653386	0.241784	0.302764		Exp. 1		1	1	1	1	1	1	1	1
Exp. 2		0.864603	1.39749	1.14417	2.21739	0.293289	0.0849057	0.140741	0.0759825		Exp. 2		1	1	1	1	1	1	1	1
Exp. 3		0.0435955	0.10411	0.858824	0.569231	0.903409	0.463277	0.132075	0.293785		Exp. 3		1	1	1	1	1	1	1	1
Exp. 4		0.7713	1.34375	0.539394	0.506667	0.158537	0.0421687	0.100719	0.0414201		Exp. 4		1	1	1	1	1	1	1	1

## Sheet: Figure 7
A
Raw Data
Exp. 1	JQ1 (2.56µM)/ML385 (1.28µM)	JQ1 (2.56µM)/DMSO (0.128%)	DMSO (0.256%)/ML385 (1.28µM)	DMSO (0.256%)/DMSO (0.128%)	Exp. 2	JQ1 (2.56µM)/ML385 (1.28µM)	JQ1 (2.56µM)/DMSO (0.128%)	DMSO (0.256%)/ML385 (1.28µM)	DMSO (0.256%)/DMSO (0.128%)	Exp. 3	JQ1 (2.56µM)/ML385 (1.28µM)	JQ1 (2.56µM)/DMSO (0.128%)	DMSO (0.256%)/ML385 (1.28µM)	DMSO (0.256%)/DMSO (0.128%)
	12800000	8880000	84500000	89200000		2920000	2050000	40000000	48000000		3970000	3440000	42400000	58800000
	15300000	10200000	68400000	104000000		5060000	2110000	30200000	43100000		4430000	3250000	49000000	54500000
	15400000	6130000	70300000	130000000		2450000	2160000	35100000	47200000		3900000	3180000	43200000	72400000
	DMSO/DMSO-normalized Data
Exp. 1	JQ1 (2.56µM)/ML385 (1.28µM)	JQ1 (2.56µM)/DMSO (0.128%)	DMSO (0.256%)/ML385 (1.28µM)	DMSO (0.256%)/DMSO (0.128%)	Exp. 2	JQ1 (2.56µM)/ML385 (1.28µM)	JQ1 (2.56µM)/DMSO (0.128%)	DMSO (0.256%)/ML385 (1.28µM)	DMSO (0.256%)/DMSO (0.128%)	Exp. 3	JQ1/ML385	JQ1/DMSO	DMSO/ML385	DMSO/DMSO
	0.143498	0.0995516	0.947309	1		0.0608333	0.0427083	0.833333	1		0.067517	0.0585034	0.721088	1
	0.147115	0.0980769	0.657692	1		0.117401	0.0489559	0.700696	1		0.0812844	0.059633	0.899083	1
	0.118462	0.0471538	0.540769	1		0.0519068	0.0457627	0.743644	1		0.0538674	0.0439227	0.596685	1
C
	Raw Data
Exp. 1		JQ-1 (2.56µM)/ML385 (1.28µM)				JQ-1 (2.56µM)/DMSO (0.128%)				DMSO (0.256%)/DMSO (0.128%)
		1	2	3		1	2	3		1	2	3
	PFU/ml	381818	400000	331818		209091	186364	209091		3450000	3300000	2950000
	DMSO-normalized
		JQ-1 (2.56µM)/ML385 (1.28µM)				JQ-1 (2.56µM)/DMSO (0.128%)				DMSO (0.256%)/DMSO (0.128%)
		1	2	3		1	2	3		1	2	3
	PFU/ml	0.110672	0.121212	0.112481		0.0606061	0.0564738	0.0708783		1	1	1
	Raw Data
Exp. 2		JQ-1 (2.56µM)/ML385 (1.28µM)				JQ-1 (2.56µM)/DMSO (0.128%)				DMSO (0.256%)/DMSO (0.128%)
		1	2	3		1	2	3		1	2	3
	PFU/ml	368182	345455	318182		190909	145455	140909		3800000	3250000	3050000
	DMSO-normalized
		JQ-1 (2.56µM)/ML385 (1.28µM)				JQ-1 (2.56µM)/DMSO (0.128%)				DMSO (0.256%)/DMSO (0.128%)
		1	2	3		1	2	3		1	2	3
	PFU/ml	0.09689	0.106294	0.104322		0.0502392	0.0447552	0.0461997		1	1	1
D
	Raw Data												Background-subtracted and Normalized to the Cell Control
	JQ1 (2.56) vs ML385 (Titrated)												JQ1 (2.56) vs ML385 (Titrated)
µM	0.04	0.08	0.16	0.32	0.64	1.28	2.56	5.12	Cell Control	Medium Control			0.04	0.08	0.16	0.32	0.64	1.28	2.56	5.12
Exp. 1	199072	211421	220404	220099	222904	206410	184118	125102	255038	50034		Exp. 1	0.727	0.787238	0.831057	0.829569	0.843252	0.762795	0.654056	0.366178
	210206	210876	216532	224001	232302	217683	179857	136644	271801	41330			0.732743	0.73565	0.760191	0.792599	0.828616	0.765185	0.60106	0.413562
Exp. 2	209832	202466	229537	231932	223240	211111	173176	133050	272907	10420		Exp. 2	0.759702	0.73164	0.834773	0.843897	0.810783	0.764575	0.620054	0.467185
	218655	219822	223302	215413	218474	213276	169031	132891	255232	10019			0.850836	0.855595	0.869787	0.837615	0.850098	0.8289	0.648465	0.501083
Exp. 3	204197	206289	206694	207163	212251	213374	169140	126588	233556	11276		Exp. 3	0.867919	0.87733	0.879152	0.881262	0.904152	0.909205	0.710203	0.518769
	195337	202230	208847	207420	210876	200638	162457	117144	243690	19602			0.784223	0.814983	0.844512	0.838144	0.853566	0.807879	0.637495	0.435284
	Raw Data												Background-subtracted and Normalized to the Cell Control
	JQ1 (2.56) vs DMSO (Titrated)												JQ1 (2.56) vs DMSO (Titrated)
%	4e-05	8e-05	0.00016	0.00032	0.00064	0.00128	0.00256	0.00512	Cell Control	Medium Control			0.04	0.08	0.16	0.32	0.64	1.28	2.56	5.12
Exp. 1	192521	196667	201434	199660	195648	196496	189701	174804	217970	109		Exp. 1	0.883187	0.902217	0.924098	0.915956	0.89754	0.901433	0.870243	0.801864
	194573	193297	202600	208458	200355	229794	193275	187513	229874	100			0.846366	0.840813	0.881301	0.906795	0.87153	0.999652	0.840717	0.815641
Exp. 2	191744	205140	207573	208385	197827	213405	190057	189948	240244	102		Exp. 2	0.798036	0.85382	0.863951	0.867333	0.823367	0.888237	0.791011	0.790557
	180388	200326	206147	209622	214800	201429	207343	177447	243371	108			0.741091	0.823052	0.84698	0.861265	0.882551	0.827586	0.851897	0.729001
Exp. 3	180837	206190	202781	209832	201106	201997	201705	171731	242927	108		Exp. 3	0.744295	0.848706	0.834667	0.863705	0.827769	0.831438	0.830236	0.706794
	183225	191058	194782	195735	200662	186269	188979	174215	220630	110			0.830378	0.865899	0.882786	0.887108	0.90945	0.844182	0.856471	0.78952
	Raw Data												Background-subtracted and Normalized to the Cell Control
	DMSO (0.256%) vs ML385 (Titrated)												DMSO (0.256) vs ML385 (Titrated)
µM	0.04	0.08	0.16	0.32	0.64	1.28	2.56	5.12	Cell Control	Medium Control			0.04	0.08	0.16	0.32	0.64	1.28	2.56	5.12
Exp. 1	218754	203547	216586	209132	232402	219579	196113	174398	232438	6547		Exp. 1	0.939422	0.872102	0.929825	0.896826	0.999841	0.943074	0.839192	0.743062
	244141	248410	246274	245366	243743	234898	211735	192835	251771	5450			0.969024	0.986355	0.977684	0.973997	0.967408	0.9315	0.837464	0.760735
Exp. 2	224241	226682	226212	229662	232700	219724	193173	185219	256174	2174		Exp. 2	0.87428	0.88389	0.882039	0.895622	0.907583	0.856496	0.751965	0.72065
	213883	239694	202291	240411	248313	220916	201992	192895	245048	3334			0.871067	0.97785	0.823109	0.980816	1.01351	0.900163	0.821872	0.784237
Exp. 3	225879	233997	228098	228865	235022	221781	200371	181226	232892	2359		Exp. 3	0.969579	1.00479	0.979205	0.982532	1.00924	0.951803	0.858931	0.775885
	216655	226122	224595	226953	229527	218265	195800	180173	232256	5183			0.931295	0.972987	0.966262	0.976646	0.987982	0.938385	0.839453	0.770633
	Raw Data												Background-subtracted and Normalized to the Cell Control
	DMSO (0.256%) vs DMSO (Titrated)												DMSO (0.256) vs DMSO (Titrated)
%	4e-05	8e-05	0.00016	0.00032	0.00064	0.00128	0.00256	0.00512	Cell Control	Medium Control			0.004	0.008	0.016	0.032	0.064	0.128	0.256	0.512
Exp. 1	168065	176456	169632	191478	145096	146227	134944	161499	171815	3868		Exp. 1	0.977672	1.02763	0.987002	1.11708	0.840908	0.847642	0.780461	0.938576
	181701	194724	201305	205416	195860	203175	207025	188195	190030	2406			0.955608	1.02502	1.06009	1.082	1.03107	1.07006	1.09058	0.99022
Exp. 2	195134	196189	204514	214843	213405	217295	214385	207989	210638	211		Exp. 2	0.926321	0.931335	0.970897	1.01998	1.01315	1.03164	1.01781	0.987411
	157018	187148	186871	193735	194822	204555	199483	192445	192588	1430			0.813924	0.971542	0.970093	1.006	1.01169	1.0626	1.03607	0.999252
Exp. 3	170752	183772	185440	186033	192338	199563	189323	187856	176461	1295		Exp. 3	0.967408	1.04174	1.05126	1.05465	1.09064	1.13189	1.07343	1.06505
	189894	190939	211251	214913	216982	212220	204074	185498	175979	1338			1.07968	1.08566	1.20197	1.22294	1.23478	1.20752	1.16087	1.05451
																		Selected combinations and plotted data sets
